# Supplementary material for: SCNrank: spectral clustering for network-based ranking to reveal potential drug targets and its application in pancreatic ductal adenocarcinoma
Source: BMC Med Genomics. 2020 Apr 3;13(Suppl 5):50. doi: 10.1186/s12920-020-0681-6 (PMC7119297; doi:10.1186/s12920-020-0681-6)
Supplement: Supplementary file 1 — Additional file 1. Information of all samples, identified clusters and ranked targets: S1: sample annotation; S2: complete ranked target list; S3: identified clusters and their members; S4: targets with clusters. [file 12920_2020_681_MOESM1_ESM.xlsx]

## Sheet: S1
Sample_ID	Type	Other_Char1	Other_Char2
GSE36133(43)
GSM886870	primary site: pancreas	histology: carcinoma	histology subtype1: ductal_carcinoma
GSM886896	primary site: pancreas	histology: carcinoma	histology subtype1: ductal_carcinoma
GSM886920	primary site: pancreas	histology: carcinoma	histology subtype1: ductal_carcinoma
GSM886921	primary site: pancreas	histology: carcinoma	histology subtype1: ductal_carcinoma
GSM886925	primary site: pancreas	histology: carcinoma	histology subtype1: ductal_carcinoma
GSM886971	primary site: pancreas	histology: carcinoma
GSM887089	primary site: pancreas	histology: carcinoma	histology subtype1: ductal_carcinoma
GSM887090	primary site: pancreas	histology: carcinoma	histology subtype1: ductal_carcinoma
GSM887117	primary site: pancreas	histology: carcinoma	histology subtype1: ductal_carcinoma
GSM887151	primary site: pancreas	histology: carcinoma
GSM887152	primary site: pancreas	histology: carcinoma
GSM887201	primary site: pancreas	histology: carcinoma	histology subtype1: ductal_carcinoma
GSM887235	primary site: pancreas	histology: carcinoma
GSM887236	primary site: pancreas	histology: carcinoma	histology subtype1: ductal_carcinoma
GSM887237	primary site: pancreas	histology: carcinoma	histology subtype1: ductal_carcinoma
GSM887258	primary site: pancreas	histology: carcinoma
GSM887320	primary site: pancreas	histology: carcinoma	histology subtype1: ductal_carcinoma
GSM887494	primary site: pancreas	histology: carcinoma
GSM887495	primary site: pancreas	histology: carcinoma
GSM887496	primary site: pancreas	histology: carcinoma	histology subtype1: ductal_carcinoma
GSM887497	primary site: pancreas	histology: carcinoma
GSM887498	primary site: pancreas	histology: carcinoma
GSM887499	primary site: pancreas	histology: carcinoma	histology subtype1: ductal_carcinoma
GSM887500	primary site: pancreas	histology: carcinoma	histology subtype1: ductal_carcinoma
GSM887501	primary site: pancreas	histology: carcinoma	histology subtype1: ductal_carcinoma
GSM887502	primary site: pancreas	histology: carcinoma	histology subtype1: ductal_carcinoma
GSM887503	primary site: pancreas	histology: carcinoma	histology subtype1: ductal_carcinoma
GSM887504	primary site: pancreas	histology: carcinoma	histology subtype1: ductal_carcinoma
GSM887515	primary site: pancreas	histology: carcinoma
GSM887516	primary site: pancreas	histology: carcinoma
GSM887517	primary site: pancreas	histology: carcinoma
GSM887519	primary site: pancreas	histology: carcinoma	histology subtype1: ductal_carcinoma
GSM887521	primary site: pancreas	histology: carcinoma	histology subtype1: ductal_carcinoma
GSM887522	primary site: pancreas	histology: carcinoma
GSM887616	primary site: pancreas	histology: carcinoma
GSM887621	primary site: pancreas	histology: carcinoma
GSM887625	primary site: pancreas	histology: carcinoma
GSM887650	primary site: pancreas	histology: carcinoma	histology subtype1: ductal_carcinoma
GSM887657	primary site: pancreas	histology: carcinoma	histology subtype1: ductal_carcinoma
GSM887672	primary site: pancreas	histology: carcinoma	histology subtype1: ductal_carcinoma
GSM887684	primary site: pancreas	histology: carcinoma	histology subtype1: ductal_carcinoma
GSM887690	primary site: pancreas	histology: carcinoma
GSM887742	primary site: pancreas	histology: carcinoma
GSE46385(6)
GSM1129557	Patient-derived cancer cell line	Homo sapiens	cell line: UVA366	malignancy: Cancer	host organism: in vitro	patient/line: UVA366	tissue preserve method: n/a
GSM1129581	Patient-derived cancer cell line	Homo sapiens	cell line: UVA608	malignancy: Cancer	host organism: mus musculus	patient/line: UVA608	tissue preserve method: n/a
GSM1129594	Patient-derived cancer cell line	Homo sapiens	cell line: CBxPC-3	malignancy: Cancer	host organism: in vitro	patient/line: BxPC-3	tissue preserve method: n/a
GSM1129595	Patient-derived cancer cell line	Homo sapiens	cell line: CL3.6p1	malignancy: Cancer	host organism: in vitro	patient/line: L3.6p1	tissue preserve method: n/a
GSM1129597	Patient-derived cancer cell line	Homo sapiens	cell line: Panc96	malignancy: Cancer	host organism: in vitro	patient/line: mPanc96	tissue preserve method: n/a
GSM1129598	Patient-derived cancer cell line	Homo sapiens	cell line: PANC-1	malignancy: Cancer	host organism: in vitro	patient/line: PANC-1	tissue preserve method: n/a
GSE21654(22)
GSM540374	cell type: Pancreatic Cancer Cell Line	Homo sapiens	cell line: Nor-P1
GSM540375	cell type: Pancreatic Cancer Cell Line	Homo sapiens	cell line: HPAF-II
GSM540376	cell type: Pancreatic Cancer Cell Line	Homo sapiens	cell line: CaPan-2
GSM540377	cell type: Pancreatic Cancer Cell Line	Homo sapiens	cell line: BxPC-3
GSM540378	cell type: Pancreatic Cancer Cell Line	Homo sapiens	cell line: Panc 2.03
GSM540379	cell type: Pancreatic Cancer Cell Line	Homo sapiens	cell line: Panc 5.04
GSM540380	cell type: Pancreatic Cancer Cell Line	Homo sapiens	cell line: SU86.86
GSM540381	cell type: Pancreatic Cancer Cell Line	Homo sapiens	cell line: Panc 3.27
GSM540382	cell type: Pancreatic Cancer Cell Line	Homo sapiens	cell line: PL45
GSM540383	cell type: Pancreatic Cancer Cell Line	Homo sapiens	cell line: Panc 3.3
GSM540384	cell type: Pancreatic Cancer Cell Line	Homo sapiens	cell line: Panc 6.03
GSM540385	cell type: Pancreatic Cancer Cell Line	Homo sapiens	cell line: CFPAC
GSM540386	cell type: Pancreatic Cancer Cell Line	Homo sapiens	cell line: Panc 10.05
GSM540387	cell type: Pancreatic Cancer Cell Line	Homo sapiens	cell line: Colo 357
GSM540388	cell type: Pancreatic Cancer Cell Line	Homo sapiens	cell line: L3.6 pl
GSM540389	cell type: Pancreatic Cancer Cell Line	Homo sapiens	cell line: Panc 2.13
GSM540390	cell type: Pancreatic Cancer Cell Line	Homo sapiens	cell line: ASPC-1
GSM540391	cell type: Pancreatic Cancer Cell Line	Homo sapiens	cell line: Panc 8.13
GSM540392	cell type: Pancreatic Cancer Cell Line	Homo sapiens	cell line: Mpanc-96
GSM540393	cell type: Pancreatic Cancer Cell Line	Homo sapiens	cell line: HS766t
GSM540394	cell type: Pancreatic Cancer Cell Line	Homo sapiens	cell line: MiaPaCa-2
GSM540395	cell type: Pancreatic Cancer Cell Line	Homo sapiens	cell line: Panc-1
GSE17891(20)
GSM446763	Human pancreatic cancer cell line sample	Homo sapiens	cell line: HupT3
GSM446764	Human pancreatic cancer cell line sample	Homo sapiens	cell line: Miapaca2
GSM446765	Human pancreatic cancer cell line sample	Homo sapiens	cell line: Suit2
GSM446766	Human pancreatic cancer cell line sample	Homo sapiens	cell line: Dan_G
GSM446767	Human pancreatic cancer cell line sample	Homo sapiens	cell line: 10.05
GSM446768	Human pancreatic cancer cell line sample	Homo sapiens	cell line: Colo357
GSM446769	Human pancreatic cancer cell line sample	Homo sapiens	cell line: Mpanc96
GSM446770	Human pancreatic cancer cell line sample	Homo sapiens	cell line: Tu8988S
GSM446771	Human pancreatic cancer cell line sample	Homo sapiens	cell line: 6.03
GSM446772	Human pancreatic cancer cell line sample	Homo sapiens	cell line: HPAF_II
GSM446773	Human pancreatic cancer cell line sample	Homo sapiens	cell line: SW1990
GSM446774	Human pancreatic cancer cell line sample	Homo sapiens	cell line: Capan2
GSM446775	Human pancreatic cancer cell line sample	Homo sapiens	cell line: HPAC
GSM446776	Human pancreatic cancer cell line sample	Homo sapiens	cell line: Panc1
GSM446777	Human pancreatic cancer cell line sample	Homo sapiens	cell line: 2.13
GSM446778	Human pancreatic cancer cell line sample	Homo sapiens	cell line: Capan1
GSM446779	Human pancreatic cancer cell line sample	Homo sapiens	cell line: Tu8902
GSM446780	Human pancreatic cancer cell line sample	Homo sapiens	cell line: CFPac1
GSM446781	Human pancreatic cancer cell line sample	Homo sapiens	cell line: 3.27
GSM446782	Human pancreatic cancer cell line sample	Homo sapiens	cell line: Tu8988T

## Sheet: S2
Target_Name	Score	Cancer_drug
PGK1	3.51658	no
POLE2	3.18437	yes
HMMR	3.14534	no
VDAC1	2.49261	no
PPP2CA	2.48364	no
DARS2	2.35039	no
TK1	2.17769	no
VARS	2.16781	no
DHFR	2.1645	yes
MMP14	2.15174	no
CCND1	2.05656	yes
IARS2	1.97822	no
PSMB8	1.88242	yes
ERBB2	1.8635	yes
CDK2	1.82444	yes
FGG	1.79051	no
PAICS	1.76697	no
PTK6	1.7548	yes
YARS2	1.721	no
PSMB5	1.67884	yes
CDK6	1.65271	yes
SOD1	1.56478	yes
MAPK11	1.52123	yes
GABRP	1.51755	no
CYBA	1.51403	no
GLO1	1.51026	no
SLC16A3	1.47977	no
GMPS	1.36693	no
PSMB1	1.34851	yes
PSMB2	1.26985	yes
TNNC1	1.23725	no
MTOR	1.23592	yes
PCYT1A	1.11565	no
NCF2	1.10395	no
HARS	1.08091	no
PSMD2	1.06675	yes
TAP1	1.06626	yes
SPTLC2	1.06373	no
KYNU	0.99995	no
EGLN2	0.978678	no
ATP6V1B2	0.968799	no
PSMB9	0.964457	yes
TARS2	0.93436	no
EGLN3	0.909121	no
RAC1	0.88384	no
SLC7A5	0.861501	yes
TUBB	0.857088	yes
RRM2	0.847062	yes
AHR	0.832736	yes
NAE1	0.820116	no
NQO1	0.813906	yes
COX7B	0.795438	no
DDR1	0.794386	yes
SERPINB2	0.778448	no
SLC16A1	0.766932	yes
MMP9	0.760315	no
ABCC10	0.757543	yes
SLC2A1	0.738785	no
TFRC	0.738312	no
SLC16A4	0.733312	no
TNNC2	0.732285	no
ST14	0.73129	no
F5	0.730573	no
AK4	0.73013	no
SRD5A1	0.722521	no
SLC12A7	0.722424	no
ADSS	0.713757	no
ITGB1	0.701141	no
CHRNA1	0.685779	no
CYP1B1	0.681233	yes
VDR	0.67476	no
RARG	0.671138	yes
TXNRD1	0.669183	yes
PPARD	0.657775	no
S100P	0.655735	no
GJA1	0.647012	no
APOE	0.635304	no
ANXA2	0.635148	no
MET	0.631437	yes
KCNK2	0.622424	no
TUBA4A	0.620375	yes
FDPS	0.616438	no
CAD	0.611756	no
PPARG	0.611261	no
ASL	0.608083	no
IGF2R	0.606994	no
GSS	0.605116	no
KCNN4	0.599286	no
VCAN	0.599192	no
CD86	0.596448	no
NISCH	0.586744	no
PARP3	0.582221	no
TUBB4B	0.576136	no
SQLE	0.575892	no
MAP4	0.575258	yes
ASPH	0.57056	no
RDH11	0.569355	no
OXCT1	0.566231	no
PPIH	0.559335	no
PTGER2	0.559252	no
TGM2	0.554149	no
ITPR3	0.553943	no
FCGR2B	0.553199	yes
PLAUR	0.553114	no
PRKDC	0.548253	no
TBXAS1	0.547713	no
TLR8	0.541318	yes
ATP2C1	0.539264	no
MMP11	0.538603	no
RRM2B	0.532598	yes
TNFRSF1B	0.530143	yes
ABCG1	0.526444	no
NPR3	0.521745	no
UGCG	0.521061	no
SLC16A5	0.518067	no
TUBA1A	0.518037	yes
HLA-DQB1	0.514742	no
HIF1A	0.513655	no
PLOD1	0.513345	no
MAT2B	0.503066	no
TRPM8	0.502075	no
ATIC	0.495795	yes
DNMT1	0.495225	yes
GSTP1	0.490258	yes
PTPRE	0.490114	no
HDAC1	0.487052	yes
PDGFRA	0.481273	yes
SLC25A29	0.480793	no
DLG4	0.474664	no
PYGL	0.473467	no
ANO1	0.473257	no
HSD11B1	0.461628	no
KCNK1	0.456069	no
KCNMB4	0.455507	no
CP	0.454465	no
PLIN3	0.452342	no
ALDH1A3	0.450253	no
HSD17B1	0.449293	no
HRH1	0.447147	no
CACNB3	0.440517	no
F2R	0.438174	no
PRKCA	0.437227	yes
GSK3B	0.43691	no
ITGB2	0.436909	no
GSTO1	0.4364	no
CYP27A1	0.430438	no
SRD5A3	0.428675	no
IFNGR1	0.421681	yes
GRIN2A	0.421649	no
PDE1A	0.420788	no
C1R	0.419852	yes
KRT8	0.419705	no
TNFAIP6	0.407989	no
OGFOD1	0.401401	no
FGF1	0.394629	yes
PRKCI	0.384853	yes
DARS	0.383795	no
DPYD	0.383442	yes
TYMS	0.383146	yes
NT5C2	0.381094	no
CACNA2D1	0.379566	no
CDA	0.37797	yes
CYP24A1	0.377607	no
PRNP	0.377267	no
PDE10A	0.371762	no
NADSYN1	0.371169	no
RALBP1	0.370088	yes
TYMP	0.36468	yes
ICAM1	0.363296	no
CACNA1C	0.36243	no
S100A4	0.351712	no
ANXA1	0.35116	no
SLC25A32	0.349462	no
LDLR	0.34905	no
NT5C	0.348894	no
CXCR4	0.343259	no
FTH1	0.342591	no
PLAU	0.341978	no
GGPS1	0.335476	no
PTGIS	0.334739	no
MMP10	0.331542	no
NAGK	0.330303	no
EBP	0.326025	yes
SLC6A8	0.325812	no
SLC44A1	0.325183	no
COMT	0.323417	no
PREP	0.322767	no
PLA2G4A	0.321713	yes
BLVRB	0.316486	no
TDO2	0.316032	no
NPR2	0.31099	no
GPX8	0.310738	no
NNMT	0.310297	no
IL1R1	0.308199	no
CTSD	0.307941	no
CBR3	0.306544	yes
GRB2	0.305119	no
F3	0.304836	no
SMS	0.299184	no
BCR	0.298265	yes
FN1	0.297387	no
B4GALT4	0.289324	no
HDAC9	0.288781	no
SLCO1B3	0.284969	yes
CSF2RA	0.28368	no
GPX2	0.28266	no
COL1A1	0.281552	no
MMP1	0.27442	no
GPRC5A	0.274166	yes
F12	0.274018	no
SLCO4A1	0.273104	no
PRKAA1	0.271957	no
P2RY2	0.267832	no
SLC6A14	0.267609	no
PROS1	0.265425	no
CRABP2	0.259789	yes
TNFSF13B	0.258719	no
SLC12A2	0.257962	no
OXTR	0.257413	no
NME1	0.256429	no
DDR2	0.255672	yes
HPGDS	0.255571	no
MTFMT	0.254811	no
ABCC3	0.250402	yes
ABCC1	0.247115	yes
GANC	0.246955	no
MMP12	0.242036	no
IL1RN	0.240933	no
MMP28	0.240303	no
SPTLC1	0.239439	no
DGUOK	0.234721	yes
MAP2K1	0.234397	yes
ALKBH2	0.232536	no
LAYN	0.230651	no
TGFB1	0.22623	no
SLC44A4	0.221994	no
ELOVL4	0.219693	no
TUBB3	0.217626	yes
HSP90AA1	0.216717	no
FGF2	0.210069	no
ACVR1	0.209959	no
ABCC5	0.209807	yes
PROCR	0.208252	no
PGRMC1	0.207293	no
NID1	0.206802	no
CD1A	0.206467	no
FTL	0.190271	no
SDS	0.18814	no
POLB	0.187005	yes
PPIA	0.184755	no
TNFSF11	0.184321	yes
MMP13	0.183028	no
REN	0.182171	no
SLC25A13	0.180625	no
ASS1	0.178467	no
CYP26A1	0.175184	yes
LYZ	0.171028	no
WARS	0.17091	no
PLOD3	0.168409	no
IFNGR2	0.162162	yes
IFNAR2	0.161008	yes
SLC47A1	0.160743	no
S100A2	0.158872	no
MGST3	0.157271	no
SLCO3A1	0.156837	yes
MMP8	0.155399	no
C1S	0.155225	yes
FABP6	0.154651	no
RARB	0.154229	no
POLE4	0.148323	yes
KEAP1	0.145999	no
HMGCR	0.144316	no
CHUK	0.14029	no
PTGS1	0.136205	yes
PLAT	0.134797	no
GABRD	0.131773	no
SLC1A1	0.129135	no
PDE11A	0.12761	no
SLC25A12	0.127201	no
MMP2	0.125737	no
GPX4	0.124516	no
SEC14L2	0.123535	no
IMPA1	0.12008	no
PDE4D	0.118272	no
KCND1	0.118221	no
SUCNR1	0.11781	no
DDAH2	0.117441	no
TSPO	0.11541	no
ADORA2B	0.115111	no
LRP1	0.11144	no
P4HA1	0.105461	no
PLOD2	0.104368	no
CYB5R3	0.102481	no
SLC16A6	0.101678	no
MSRB2	0.101073	no
TOP1	0.0985353	yes
PANX1	0.0980063	no
PPIG	0.0969714	no
SV2A	0.0948868	no
VKORC1L1	0.093731	no
ATF2	0.0888687	no
MMP7	0.0866057	no
PTGS2	0.0852358	yes
AKR1B1	0.0764741	no
ACACA	0.0757943	no
KCNK6	0.0751749	no
NAT1	0.0724212	no
IGFBP3	0.0708878	no
KRT7	0.0689345	no
GABRE	0.0665503	no
TLR2	0.0656542	no
MR1	0.065484	no
CA5B	0.0648518	no
HAPLN3	0.0638776	no
HNMT	0.0637402	no
EDNRA	0.0508857	no
TCN1	0.0502726	no
STS	0.0493162	no
PTPN1	0.0443763	no
KCND2	0.043373	no
RB1	0.0423751	no
RARRES1	0.0402737	yes
COL3A1	0.0373864	no
CA13	0.0357153	no
CD55	0.035702	no
HSPG2	0.0322813	yes
SLC5A6	0.0321426	no
HDAC2	0.0313673	yes
M6PR	0.0302022	no
GGH	0.0299051	yes
PTGR2	0.0297102	no
SLC44A2	0.0284776	no
CASP3	0.0276097	no
POR	0.0266407	yes
CYBB	0.0265798	no
ITGAV	0.0263873	no
PPIC	0.0253064	no
ALAS1	0.0242743	no
MMP16	0.023224	no
HPSE	0.018857	no
EPHA2	0.0181186	yes
SYTL4	0.0157021	no
NRP1	0.00914637	yes
GLRX2	0.00777475	no
UMPS	0.00417235	no
COL1A2	0.00192288	no
SCNN1A	0.000995594	no
TOP2A	0	yes
PSMD1	0	yes
APAF1	0	no
IGFBP7	-0.00656799	no
CEACAM1	-0.0114664	no
ALOX5	-0.012759	no
IKBKB	-0.0196503	yes
TFPI	-0.02849	no
SAT1	-0.0314668	no
TLR7	-0.0499272	yes
GPX1	-0.055087	no
PRDX5	-0.125191	no
C3	-0.168612	no
FCER1G	-0.174031	no
FRK	-0.182484	yes
NT5E	-0.276451	yes
UPP1	-0.290793	no
ACSL4	-0.388849	no
CYP51A1	-0.55336	yes
ACSL3	-0.599935	no

## Sheet: S3
Cluster No.	Genes
1	DKK1
2	VCAN
3	SLC6A14
4	MXRA8	LAPTM5	SFRP4	COL1A2	COL1A1	SH3PXD2A	COL6A2	TGFB1I1	SCARF2	AEBP1	TRIM59	CDH11	LAIR1	DVL3
5	SLC44A4
6	DAGLB	MOB1A	SSB	CARHSP1	DNASE1L1	AP2B1	ZNF142	VWA1	MIEN1	CCDC22	CCDC24	PFKP	OTUB1	PTGES3	UHRF1	FAM50A	GLRX2	EFCAB3	PSMD1	COPS7B	CDT1	ARL6IP6	CERS2	NUP98	PHLDA1	TIPRL	C19orf18	LRRC42	RIPK4	TFAP2C	RPA3	CHMP2A	H2AFX	NCAPG2	MORC2	C1orf112	MRPL44	NEK2	WDHD1	AURKB	LMNB2	C7orf57	TMEM182	CCNE2	KTI12	KIF4A	PRPF6	PIP4K2C	SMNDC1
7	NUP62	RAD51AP1	CST6	CSTA	DHX8	PRNP	PLOD2	MMP9	TMEM45A	KLHL21	AMPD3	NPL	VEGFC	PLXNA1	MRC1	MILR1	CXCL9	TNFAIP6	C1orf162	TGFBI	CHST11	NAGK	MSN	LILRB4	NCF2	QKI	CD14	PI15	LOX	FEZ1	FCGR2B	CXCL10	TLR2	CCR1	PROM1	STAT1
8	PTPN14	HOXA11	PSMB2	MACROD2	ILF3	VPS28	ACACA	SLC35F2	SNRPD1	PKP4	EXOSC10	MOB2	NFYA	TMEM185B	SCRIB	TYMS	GNE	RMI2	NDE1	DCPS	RBM28	RRM2	ZFYVE21	DCTN5	BROX	IGSF3	RAN	RNASEH2A	NEIL3	RAD54B	IST1	LRP8
9	HOXA10	GCNT3	LPCAT4	ETHE1	RALBP1	SYT8	TTC22	EPB41L1	ZBTB7C	GNL3L	CDC42EP2	CLINT1	ZDHHC3	BPNT1	TNFRSF10A	ABLIM1	SIPA1L1	TSPAN15	TMUB2	MARK4	RAB27B	CYTH2	UBXN10	HNRNPAB	CTSE	PLAC8	FERMT1	GDPD3	YWHAZ	LRRC1	SCNN1A	EPHA2
10	KCNN4
11	LAMC2
12	CCDC106	CDCA4	ZNF846	CBX8	OTUB2	SCD	C5orf34	HIST1H2AG	RPP40	NR2C2AP	LAPTM4B	ESYT3	CYP27C1	PSMD8	PSMD4	HDAC2	XRCC5	ATIC	SMAD3	SHOX2	ADNP	ZNF131	VWDE	UBFD1	GGPS1	COIL	FBXO36	HYLS1	AURKA	GABRD	TTLL1	WDR78	ZFP64	NAP1L4	TCTEX1D2	TBCB	HIST1H3H	NNMT	SPON2
13	FHOD3	PSMB9	PSMB8	WNT4	GAS2L3	RIPK2	PPA1	LYPD1	IFI35	HIST1H1E	NCOA7	NFKBIE	ARL9	HERC6	HK1	PPP1R14C	PKIB	SERPINA3	SFR1	TTC9C	GLB1	LACTB	SNX10	EPSTI1	RTP4
14	PSCA
15	TRAPPC4	PSMG3	ZNF599	THYN1	DYNLL1	GLO1	MRPL15	BMS1	ALKBH8	ALKBH2	ZNF146	GPKOW	MAPK6	ANP32A	FIBCD1	NEDD1	BUB3	CCNDBP1	CBX3	HIST1H4H	TMEM67	TMEM65	TMEM68	ZNF627	ZSCAN12	RARS	RABIF	SLFN5
16	APCS
17	C19orf33
18	FGG
19	SERPINB7
20	ANLN
21	STRA6	ZCCHC14	CAPZA2	CAPZA1	FCHO2	ESYT2	KLHL2	HEATR5A	DKK2	UTP3	IGFBP6	LLGL1	ARL15	EXOSC9	SKP1	PAFAH1B2	GNPTAB	MRFAP1L1	TK2	FAM114A1	TMEM87A	PLS3	MANBA	AMPD2	FEM1B	C9orf78	TSNAX	MYL6	TCEAL1	GOLIM4	ZC3H13	ITGB1BP2	EVI5	RNF7	GNG12	NECAP2	ZBTB34	GABPA	OXCT1	POLR3GL	RAB21	PPP2R3C	ARRDC3	PTGER2	B3GALT4	HLA-DPB1	TRAFD1	RAP2C	TIAM1
22	HS3ST1
23	MAT2B	CKLF	OLR1	PSMA1	NLRP2	SNX6	PDLIM4	CCRL2	FAM83A	ZBTB1	TWSG1	FAM32A	FPR3	MICAL2	TM6SF1	ATP6AP2	DDX60L	PTPRE	RHOBTB1	BICD2	ESM1	ARF4	ACP5	MYH10	CBFB	LZTS1	C1QTNF3	SLC12A8	MRVI1	GABARAPL2	NYNRIN	ATP2B4	IDS	ID3	ST3GAL2	WIPF1	PPM1M	ZYX	DENND3	SOCS5	IL1R1	ARPC2	ARPC5	ITPRIP	TRIP10	RAI14	GPR84	RBMS1	RBMS2
24	KRT19
25	PHLDA2	MATN3
26	DUOX2
27	KCTD10	ZEB1	DSE	ENTPD1	NREP	CLEC4A	CTTNBP2NL	TMEM50A	TMEM204	TBC1D19	CXCR4	IFI44	LAYN	KLHL3	PLXNC1	UBE2L6	BTN2A1	MR1	CH25H	GNA13	RAP1B	GAL3ST4	HLA-DMB	MORC3	NEK1	CHN1	SMYD3	FAM78B	PRND	ARL10	MMD	IFI16	LPAR6
28	AQP5
29	DDA1	DDX39A	RBM22	ALKBH6	COMT	KIF3C	BCL2L1	HNRNPF	TBC1D10A	DHX16	XRCC6	ANKLE2	TMEM132A	PRPF3	NOP58	NOP56	RHBDF2	ZNF530	C12orf49	C12orf43	ZC3H3	CDC25B	LRIG3	RBM8A	FAF2	ZFYVE19	SCNM1	PRCC	SPIRE1	TCF3	FLOT2	DHX34	UBASH3B	OSMR	ZC4H2	ETV4	CHD1L	CHML	TRNT1	U2SURP	SLC43A3	S100A3	GPI	TRIM47	PFDN2	EFTUD2	PLP2	VARS	WDR59
30	ZIC2
31	MSLN
32	S100P
33	RAB8B	SCPEP1	PELO	HLA-DMA	CBR3	ANXA1	PXDN	NLRP3	CLEC2B	ALDH1A3	PIEZO2	MAP3K3	ST8SIA4	RNASE6	FGF1	CCDC71L	PDPN	TCEAL7	HLA-DPA1	PTGS1	RASSF1	MCC	SERPINF1	RAB23	KIAA0930	MSRB3	MDFIC	MKX	ALPK2	TUBB6	CLEC11A	NINJ2	TPST1	SERPINE2	PLXDC2	PRICKLE1	WISP1
34	WFDC1	WNT10A	EXTL3	VANGL1	EFHC2	IMPACT	PPP1R3D	SLC7A5	MXD3	TFDP1	ANXA7	C8orf33	SMS	ZFP30	MAP4K2	IRX5	EYA2	HOXB8	ITPA	BLOC1S3	PLA2G16	RNF32	SP3	RAB40B	DBNL	TBCCD1	ACTR2	TMEM127	NUDT15	TFRC	PKN3	ARL4A	AKIRIN1	TMEM219	SNRNP27	PPP1R8	MITD1	REN	TNIP2	DRAM1	CORO1B	PIBF1	SLBP	NIP7	SPICE1	MCM6	CABLES1	TBX15	CASP2
35	RHBDL2	LIPH	PTPRR	BIK	S100A6	STYK1	CLDN23	POU2F3	RNF183	CAPN8
36	CLIC3
37	SLCO1B3
38	AHNAK2
39	TNFRSF1A
40	UNC5A	USP18	PHLDA3	WDR72	AK1	PLOD3	CMPK2	PIN1	HIST3H2A	APOL2	EPN2	IGF2BP2	SLC25A29	FAM189B	SCIN	ANK1	UBE2Q1	SLC44A2	MUC20	FAM118A	S100A5	SHB	WDR90	RAB20	ARRDC2	PNKP	PNKD	ANKS3	EPS8	HIST1H2BC	ARHGEF18	SLC39A1	TNIP1	ATP1B1	DOCK6	HSP90AA1	EFNA5	EFNA3	SLC16A5	DSG2	GPR137B	MICALL2	AMBRA1	TCF7L2	BLZF1	HES1	IGSF9	TM4SF1	BACE2
41	TTC30B	PSMB6	PSMB5	PSMB1	TMEM160	ZNF304	GPATCH2	SKA2	RSRC1	CDADC1	XRCC4	ZNF416	ZNF410	ATP6V1E1	SNRPD3	TRIP4	MPHOSPH10	ANAPC7	PSMD14	PSMD10	MOB4	NUP107	GTF2H1	STARD3NL	OSGEPL1	FAM98B	RPP30	LLPH	LZIC	KBTBD4
42	BCL2A1	ITGAM	FCER1G	SAP30	FKBP15	PLA2G7	SAMSN1	TIMP1	ADCY7	RIN3	LGMN	MNDA	IFI30	FCHSD2	CTSB	CTSS	VAV1	EVI2A	IGSF6	ITGB2	LY96
43	MFHAS1	AHR	S100A11	S100A10	S100A16	DAPK1	PLBD1	HDAC7	CTNNA1	TTLL12	PLAT	DUOXA1	DENND4B	ARHGAP27	KCNK6	LDLR	SPTBN2	CHMP2B	LGALS3BP	TRIP6	MPZL3	CMTM6	CLK2	B4GALT5	ECM1	ABHD3	ANKRD36B	LRRFIP1	LPAR5	ARHGEF2	HLA-A	TANK	GREB1L	RHBDF1	CARD11	MXD1	TRPM4	PTBP3	B2M	ZNF827	VPS37B	ADAM28	ANXA2	ZNF394	HMGA1	FXYD5	MAFF	TRAF4	CTTN
44	KRT23
45	IL20RB
46	FGFBP1
47	LPCAT1	ENO1	TPD52L2	RFC2	TRAPPC5	CDCA2	CDCA3	CDCA5	SNRNP40	MAD2L1	FBXO45	NUF2	NRIP3	MAGOH	PRIM2	NEDD8	BUB1	TMEFF1	CDKN3	DIAPH3	RFC5	RFC4	CBX1	CKS2	ERCC8	MRPS12	MRPS10	CKAP2	ARPP19	HNRNPC	ATAD2	POLR3K	TMEM206	PRKDC	PBK	MCM3	SKA1	PAQR8	TCN1
48	FOXL1
49	GPR87
50	PPP3CA	FOXF1	FAM102B	FBN2	HOXA3	UBAC2	YWHAH	YWHAB	ISL2	MUC12	CHMP1A	S100A4	KLF2	UBQLN2	IGFBP5	ARHGAP26	ABCG1	H2AFY	IL10RB	UNC93B1	SKAP2	PLA2G4A	CYBA	TMSB10	WDFY1	FUT8	TMEM159	RNF149	GSTP1	PPP1R37	MMP14	GNB2	HNRNPUL2	SLC35E4	SLC25A24	IFI27	PIEZO1	NLRX1	COTL1	NET1	TRIB2	EPHB4	STEAP2	NPDC1	HMG20B	LGR6	EFNA2	DAPP1	TLR8
51	HLA-DQB1	C1orf54	FKBP14	PPT1	KCTD20	ADAM12	PCSK5	CNRIP1	LAMB1	MGP	GLT8D2	GLIPR1	NFYB	DCN	SLC38A6	FBN1	NID2	NID1	HOXA7	ATP10D	CTSK	GPR68	GNS	NRP1	DCP2	ZFYVE26
52	TNNI2
53	RLF	BTG3	MOB1B	UHRF1BP1L	EED	C18orf25	DROSHA	COPS8	ZNF597	WBP4	ZNF84	ZNF143	DNTT	TMEM138	PROCR	WDR3	CNOT4	CASP8AP2	HNRNPM	PTRH2	CHM	ENOX2	WDR44	TIGD7	DNAJC13
54	IGF2R	FOXN2	RNF175	MTM1	SPATA18	NAT1	EAF1	ZNF654	WDR19	STOM	GPC6	DPH3	RGS3	VSNL1	CTSO	CTSZ	HNMT	PROS1	FCRLB	FAM98A
55	MUC5B
56	TUBA1C	TUBA1B	EMP3	TUBB	ZNF217	TLCD1	GEMIN2	CIT	RCC1	SAE1	IGF2BP3	FBXL19	XPO5	HOXB9	HOXB5	HSPE1	STIP1	TPX2	RUVBL1	KIF2C	BRCA2	KIF23	ATP8B3	SYNGR3	G6PD	HILPDA	KIF20A	MKI67	UBE2M	UBE2C	UBE2S	UBE2T	BIRC5	HIST1H2BD	HIST1H2BE	HIST1H2BF	HIST1H2BH	ARSJ	CCT5	SELPLG	SIX1
57	TLCD2	SREBF1	GCKR	MCM4	SCO1	PPIL1	RACGAP1	SLC5A6	DTL	NFE2L2	NUSAP1	FOXD1	MCM10	EIF2AK4	PIGW	NHP2	HELLS	CRYM	P2RY2	CDCA8	SAC3D1	SNRPF	SNRPE	ZDHHC12	ZNF174	SPSB2	PTTG1	LIPG	RBBP9	RBBP5	PUSL1	CDC6	SLC25A13	UNG	BID	DHCR24	AGT	PRRG4	NPHP1	NSDHL	ULBP3	POLR2I	MBD5	TMEM237	SUMO1	TMCO1	TMCO6	LACTB2	DEPDC1
58	PRRX2	ZNF532	ATL1	MOXD1	PURG	XYLT1	CACNA2D1	ARL6IP5	ANKRD6	PDGFC	VOPP1	LRRC32	SVIL	ZNF821	INPP5F	ADAM23	ADAM22	PARD3B	LMCD1	JAM3	KDELC2	AXIN2	RASGRF2	NPR2	NR2F2	PRSS23	LXN	SGCD	KIAA1755	CDR2	DPYSL2	SYNDIG1	TSHZ2	LATS2	NISCH	WWTR1	NALCN
59	CD58	QSOX1	S100A14	SRCAP	CLIC1	CRABP2	PDCD6	TMEM54	PSORS1C1	PAQR4	RAD21	AP1S3	JUP	NPAS2	VSIG10L	SPTLC2	AGPAT5	RALB	CASK	CAST	KCTD1	KCTD5	EGLN3	EPPK1	PSEN1	TMEM87B	SPINT2	PGM2L1	CSTB	GALE	SPDEF	C12orf75	SSH3	LYPLA1	SPAG1	EVPL	STK31	SP5	RAC1	BCR	TAX1BP1	CAPG	B3GNT3	TUFT1	PRKAA1	PARD6B	NT5C	TNS4	PERP
60	DYNLL2	MRPL13	MRPL19	GPN3	LIN7A	SRRD	DDX31	NIT2	NUP155	C16orf87	ODF2	HSD17B1	B9D2	TMED1	TADA1	HIST1H4C	DCAF6	FEN1	DPY19L4	VPS25	TIGD2	DNAJC17
61	COL11A1
62	CLDN18
63	RAB22A	TM2D1	ARL6IP1	RRM2B	EIF1AD	RNF8	RNF6	FAM118B	ACTR6	ZNF691	NUDCD1	TIMMDC1	SGTB	CBY1	GPR180	TRAF3IP1	CHCHD1	ZNF614	G2E3	MBTPS2	ATF2	SDF2	PPP1R7	UBE2W	EBNA1BP2	COA5	ZNF235	SIRT4	MFAP1	PPIH	PEX13	DCUN1D1	PSMC2	PSMC6	GLCE	DUSP11	HSPB11	NRAS	ZBTB41	SLIRP	MDH1	CEP290	ZDHHC6	TMTC3	TSG101	PGAM1	TXNDC9	PRMT5	HMGCR
64	CPT1C
65	DPYD
66	CILP2
67	TIAL1	FAM122C	CTSH	HSPA1A	NAALADL2	COL18A1	BAG3	DUT	ZBED4	TMEM17	ECD	DLG5	WNT5B	RHOV	TRAF2	CDKAL1	CCDC137	TP53I13	TTC8	FOXJ1	MSRB2	MEA1	NXT1	HSPH1	SNX5	SLC30A1	CMYA5	MCM5	EP400	SLC25A43	PPP1R1C	TBX18	TM4SF4	KIAA1671	PDIA5	WTIP	HOMER1	DHX57	GNL2	SMARCAL1	ASF1B	PRPF31	CCNB1IP1	UCN	RAE1	FAM210A	ABCC1	RTKN2	C16orf74
68	NQO1	IFT172	ANXA10	MTMR11	TFF1	GPX2
69	CASC4	ATP2C2	VILL	KCNK1	MBOAT2	MPZL2	MGST3	AGR2	AGR3	ABHD2	MCU	ANKRD36C	FUT6	FUT3	PARP4	BCAS1	CGN	ANXA3	MST1R	CAMK2N1	SH3RF1	GALNT5	GALNT3	PLS1	FXYD3	DNAH2	PLA2G10	MACC1	ZG16B	RNF39	CORO2A	FOXQ1	LGALS4
70	CEACAM5
71	DLX5	SV2A	GNG5	HARS2	LRRC31	RALY	GALC	DYRK2	CAP1	TTC9	B3GNT5	ANKFN1	ACTR3	HEPH	ASAP2	CA13	TOR1B	EIF4G2	OXTR	DNTTIP1	ZNF792	MYD88	PLXNB2	TNFSF11	TAOK3	TES	OSBPL3	AFAP1	VSTM2L	CCDC61	IQCE	LIMA1	CASP8	PNMA1	ZDHHC7	ZNF462	PKP2	TRIM16	PRMT7	PPARG	KITLG	ADCK5	ACTG1	LRRC8A	FAM83H	FGF20	KDELR3	ST14	GRHL1
72	PMAIP1	PLEKHF1	SIRPA	RELT	RELB	BUD13	DNMT1	PSMD3	NMT1	PYCARD	APBA3	FRS3	MAPK14	INCENP	PLOD1	GMIP	NOL12	DBF4B	AMDHD2	RNF145	IFITM10	MAFG	RCN1	FUT11	RNF31	NCEH1	RFX5	STX4	RPS6KA4	SPNS1	GAPDH	ASCC2	TACC3	ADRM1	HEXA	ALDH16A1	UBE2I	BIRC3	VAMP3	CORO1C	ASPH	TUBB3	SH3BGRL3	NOL3	SLC16A3	AP1M1	TUBB4B	SS18	CDKN2A
73	INHBA
74	LEMD1
75	C4BPB
76	MSR1
77	CHMP6	LRRC20	EBP	PSMB4	PSMB3	GPATCH1	C1orf53	BRIP1	PCNA	PCNT	G3BP1	CCNA2	ZWINT	KCTD17	ANAPC1	MND1	RFC3	FLRT3	MRPS7	MRPS5	BCL2L12	GTF2H4	RIF1	FANCI	MTX1	PTHLH	PIR	KBTBD6
78	SCEL
79	CFH	CFI	CFB	SRD5A1	PDE11A	ABLIM3	GCHFR	HSD11B1	TMEM33	SDS	C6orf106	CHST13	ABCB6	CYP27A1	KDSR	BCO2	APOC1	FAM20A	SLC47A1	F12	SLC9B2	TSLP	C1RL	PPP1R3B	TFPI
80	CHST7	ENO2	LRRN1	CDH26	AMMECR1	FGFR1OP2	FOXM1	CYP24A1	DIS3	IL15	EFHD1	AEBP2	KCNT2	NASP	CLDND1	CDH13
81	DHRS9
82	MMP11
83	LCN2	DUOXA2
84	F2RL2	MMP7	NHS	LAMP5	SGIP1	ANKRD10	CDH6	PTPRK	TNFRSF19
85	BMP4
86	TTC23	RPS25	DYNC2LI1	MANBAL	WRB	ZNF263	FAM155A	NFU1	RPL30	ANKRD34A	APEX2	LRRC57	NME3	C1orf109	ABHD16A	GPR158	FAM173A	PRMT3	HIST1H2AM	GANC	ADCK2	MED29	MED21	ZCCHC9	SEC23IP	ATP6V1D	PDE6D	ASNSD1	IAH1	MRPS23	ZNF283	TIMM21	ZNF329	TIMM17B	TIMM17A	PIGA	PIGU	CETN2	DNAJC8	DNAJC9	GZF1	TCP11L1	ZNF92	VPS45	VPS41	BCAP29	NDUFS6	MALSU1	SNRPG
87	WFDC2
88	CCP110	RASA1	POGK	KLC1	ZNF519	ROCK1	PPIA	KBTBD2	MAML2	ZNF83	ZDHHC20	RAB5A	TNFRSF21	ERCC3	CD59	SERINC3	DHX15	STK38L	FTH1	RBFOX2	ARHGAP21	NUFIP2	HSPB1	IER5L	LIMS1	DLG1	MED1	PDP1
89	APOE	GABPB1	CEP76	SLC5A3	MED30	ASL	TRPM8	PSMA2	TEX30	TWISTNB	DPY30	TOPORS	ATOX1	SORD	METTL21A	DHX37	TDO2	ASS1	NSL1	CEP128	CCDC113	DDX28	PTCD2	SLC35B4	NUDCD2	COPG2	TIPIN	SMC1A	PFDN4	DBF4	MINPP1	GEN1	NAA15	HAUS6	RBM7	VRK1	SFXN1	TIMELESS	PHKG2	NCBP1	CDC45	NUDT5	NUDT6	NRBF2	TBRG4	AIFM2	HCCS	C16orf46	P4HA1
90	NDNF	FHL2	CST2	CST4	ZNF703	IGFBP3	CDR2L	FAM19A5	SYTL2	NPR3	HOXB3	ETV1	GRP	NPTX1	MYO1D
91	PRRX1
92	NUCKS1	MAPK11	CPLX1	CNTNAP3	TMEM151A	ISG20L2	TRMT11	KREMEN2	DEDD	BYSL	PUS7	MED24	NVL	UCK2	CLTA	CPNE8	SNRPB	E2F7	H2BFS	GSPT2	LRWD1	MRPL4	GOLGA7B	GPATCH4	TRMT6	DTYMK	PRR3	GMPS	NOP16	PSMC3IP	DHCR7	ZFP1	OPLAH	ORC1	CABYR	CYB5B	THOC6	PPM1J	CHEK2	CHEK1	GINS2	GINS3	GINS1	PTS	C4orf46	TRIP13	FRK	MOCOS	THSD7A
93	RSRC2	SIPA1L2	FAM122B	SYNGR4	TTC13	SIAH1	ZNF623	AMIGO2	STRN	NOG	TRERF1	ZNF7	ZNF3	CAV2	IL13RA1	MRPS21	KPNA2	ZKSCAN5	TAF7	TAF2	UHMK1	GSK3B	ZNF738	BARD1	RARRES3	XPO1	SETD4	NCOA6	ZNF260	RNF135	CAMSAP1	NMNAT2	GTPBP4	PCGF3	MAGED1	MAGED2	HMGN4	ARSI	OTUD6B	ARHGEF12	MTHFD1L	TGFB2	NR2C1	PRTG	MED17	CDC42	TANC2	ALS2	PDZD11
94	KLK10
95	TIMM50	HOXB2	HOXB6	HOXB7	GAD1	CRIP1	FAH
96	VMO1	FAM45A	CRKL	FAM111B	TMA16	MRPL14	PTGR2	SEC14L2	SOD1	FOXRED1	KCTD21	CEBPZ	HTATIP2	CALHM3	DARS	GRTP1	ZFAND2A	ERICH1	LEO1	PCTP	AKIRIN2	LRRC45	CCDC153	ZNF367	DUSP23	UBE2D1	MRPL46	NEK6	MTOR	TMEM53	PAICS	ZNF823	ZXDB
97	KRT16
98	CEACAM6
99	GLIS2
100	SHISA2
101	LY6D
102	HLA-E	FGF11	CD86	LAT2	GREM1	ANXA6	COL12A1	PPP1R12A	ANGPTL2	EGLN2	LOXL3	ARID5A	ANKH	MDFI	MYL9	GRN	NRXN2	TSHZ3	LGALS1	PTK7	C1S	C1R	ELK3	TPM2	RFTN1	TRAM2	MFAP5	MFAP2	TNFSF12	COL8A2	COL16A1	TRIL	CACNA1C	DDR2	CTGF	LIX1L	P4HA3	MAP7D1	PDLIM2	PDLIM3	ZNF469	EHD2	ZEB2	MN1	METRNL
103	PI3
104	ITGAV	TDG	NPC2	C8orf48	ZNF300	ANKFY1	KIDINS220	MPHOSPH6	HPGDS	CYFIP1	PDCL	ZNF382	TUBA1A	PQLC3	FSD1L	CHIC1	CA5B	UBA3	DOCK7	PPIC	ANKRD50	EPHA3
105	TNNT1
106	DUS4L	RAD1	NCAPH	NCAPG	MIS18A	PARPBP	TK1	UQCRH	PSMA6	PSMA7	CCNF	GEMIN6	KIF18A	KIF18B	ERCC6L	ATP6V1C1	KCNK15	RPE	HMMR	PRC1	CDC20	KIF15	KIF11	HMGA2	DBI	PRDX5	PITX1	ORMDL2	MICB	PSRC1	POLE2	GADD45GIP1	CENPN	CENPL	CENPI	CENPH	CENPF	CENPE	CENPA	CENPW	EZH2	PHB	MELK	UPP1	SPAG5	WRNIP1	RAD51	RAD50	INTS7
107	NSRP1	PHF20	KIAA0355	ITGA10	RSF1	DST	FJX1	JAKMIP3	CCAR1	TP53BP2	CERS5	DDX5	FSTL3	FGF18	SLC25A32	SYTL4	LRRC34	AGPAT4	LRIG2	TCF12	KLHL20	MAP4K5	FAT3	SNAI2	MAST4	FGF2	ZNF766	MYO9A	GOPC	UBE2Q2	GAP43	RASSF8	ADH5	GRIN2A	SBF2	CAMSAP2	KLHL29	CX3CR1	RAB2B	KCND1	PKD2	MNS1	MID1	KCNMB4	SPECC1L	CC2D2A	MFAP3	ATP1B3	DOCK4
108	ITGA3	UBA6	SRFBP1	KNTC1	SNAPC1	SUCNR1	ADAM8	NSUN2	EREG	GABRE	VAC14	SQLE	CELSR1	CKAP2L	POLQ	KIF14	LOXL2	CENPK	PLK4	SHCBP1	FSCN1	FABP6	DSG3	CCL7	RRAD	TREM1	SFTPA2
109	CDK2AP1	KIF7	DSCC1	KLHL7	KLHL5	HSD17B14	KIF2A	EFCAB7	PSMD2	RPGRIP1L	POLE4	AKR1B1	TCEA2	GNA12	ICMT	TMEM104	EIF5A2	ZNHIT6	PDCD10	AK5	SLC24A1	SPECC1	PARN	NAE1	KCTD11	GLIS1	AKTIP	NAT14	NDUFAF3	AP4M1	GLMN	PDE10A	DNAJB6	NTAN1	SHISA4	GNB5	RBX1	HRAS	FAM171B	CD109	SNX17	MED8	PRDX1	MRPS6	ZNF891	ZNF569	DHX35	DCLRE1B	ZNF804A
110	RASAL2
111	KRT15
112	SULF1	HOPX	PALLD	THBS2	NTM
113	MIA
114	PREP	DENND2D	AP1S1	STAMBPL1	UBAC1	CCL18	FAM20C	OSTF1	RGS10	CSF2RA	CCL26	CYBB	KIF26B	ATL3	C14orf119	ERAP2	GTF2A1	RARRES1	GALNT1	NKD2	PMCH	TNFSF9	PLA2G15	DR1	SLC44A1	MAD1L1	CD68	EIF4G3	NAGA	CTNNB1	LBH	FABP3	BATF	RAP2B	LASP1	FTL	SEC23A	LACC1	EGFL6	IL22RA2	ANKRD29	WDR82	IFITM2	ABCC10
115	HOXA5	LRRC15	COL6A1	PDZRN3	MYADM	SORCS2	SKI	CALHM2	ENOX1	PTGIS	PALM	STK10	FLNA	SYNC	RGS16	SMAD7	CNPY4	CLIC4	MRC2	KCNK2	SULF2	FNDC1	EPYC	AXL	CMTM3	HIP1	TSPAN18	FZD1	THY1	EFEMP2
116	ODF2L	ZGPAT	SLITRK6	TSN	CELSR3	TTF2	TFCP2L1	RCN2	EN2	GRPEL2	ACAT2	BFSP1	FAM216A	YIF1B	ACTR5	C3orf14	TMEM14B	ZNF341	HIST1H2BN	CPSF3	CCNE1	RTN4IP1	ZWILCH	CEP97	CCT6A	TDRKH	RPUSD2	RDH11	WDR54	KIF20B	RPL26L1	BUB1B	KATNA1	EEF1E1	NFKBIL1	UBE2N	ANKRD16	HAUS8	HIST1H2BI	HENMT1	LMBR1	CSE1L	AKIP1	CEP19	FBXO5	WASF1	ZMYM1	ARHGAP11A	C11orf45
117	SLC17A5	ADAM10	POC1B	HMGB1	FAT1	HIST1H1D	LYZ	DBR1	ILDR1	CDCA7	SPRED2	FDFT1	FAM135A	EPCAM	FADD	OCIAD2	ALDH3B1	CD55	SERINC5	F2RL1	HMGCS1	KRAS	ADAM9	UGT8	APAF1	C5orf30	AVL9	EHF	C11orf53	HDAC1	CERS6	C4orf33	C15orf48	KRT8	FBXO34	MBOAT1	C1orf116	DNAJC15	CPD	KRT18	BAG5	ESCO1
118	SLC4A11	IGFBPL1	TOP2A	HOXC9	HOXC6	SLCO4A1	RPL39L	ADORA2B	DEPDC1B	HOXC10
119	SLC13A5
120	DIAPH2	SALL4	PLSCR1	RPA4	PRR5L	CEP170	PFKFB3	FNDC3B	SGK494	SPP1	ADAMTSL4	TNFAIP2	SFXN3	SLC15A4	INTU	DYNC1H1	HES4	WDR60	IER5	DCBLD2	TMTC2	PPARD	JAG1	FGD6	RNF213	PARP9	SOX9	ZNF281	CFL1	PCDHGA10	TRIO	RAB4B	NARF	THUMPD2	SYNJ2	GNAI2	ISG15	IRF9	SNX27	LAD1	AP2M1	BICD1	CD47	SMARCA4	ANXA11	VAT1	TACSTD2	CCDC92	SAT1
121	CDH3
122	KRT6B
123	FANK1	DYNC1I2	VNN2	AMMECR1L	TM2D3	NANP	FBXO38	ZNF670	PSPC1	ZNF211	ZBED5	NUP133	UPF3B	ZFP37	SNX16	DZIP3	THSD4	ILKAP	SLC39A10	SMAD2	JKAMP	GMFB	IRS1	ZNF184	ZNF234	VAMP7	TFB1M	BDP1	ZNF45	ATR	KATNAL1	EPC2	EHBP1	RGS7BP	ZNF322	PIGB	PABPC1
124	SERPINB4
125	LYPD3	CEP55	XXYLT1	TNFSF4	EPHX3	WISP3
126	KLK7
127	EDC4	TNFRSF12A	FAM91A1	NEDD9	EMP2	CAMK2D	KLF7	BNIP3L	PLA2R1	TM2D2	IL4R	ALPK1	RND3	PALM2	TBK1	CSPG4	SH3D19	BAG4	ABCA13	PAPPA	MMP8	CDC42SE1	TNFRSF10B	TNFRSF10D	ZBED6	ABCD4	PTPN2	PTPN1	KCTD9	ZNF649	AREG	PSD3	PYROXD2	HBEGF	BDNF	ETV3	VCL	CDK19
128	DDB1	CEBPB	PHC2	CD276	TTYH3	MPZL1	TMEM189	ACTB	POLM	BMP1	SBF1	EHBP1L1	PDLIM7	PLEC	ABR	ZNF443
129	CYP26A1
130	CHIC2	PPIG	HDGF	AP1AR	SLC12A7	DSN1	ARHGAP42	STK16	ZNRF1	LONP1	SMAD6	TARS2	SOWAHC	KRT7	BAIAP2	CCDC57	ALAS1	LMNB1	MET	HSF1	ZMYND19
131	COL10A1
132	PHACTR3	LPCAT2	PCDH20	ADSS	FRYL	YWHAG	DOCK9	EPHA4	ITGB8	SPRED1	IL18	C1D	REST	TPRG1	TGFA	ZNF701	LY75	LIG4	ARL14	MYL12A	SUN1	PIK3C2G	PPL	C6orf132	IFNE	DIDO1	RP2	FLNB	WNT5A	SGMS2	TET3	RNASEL	SDC1	SDC4	VKORC1L1	RTEL1	EXOC1	EFNB2	TMC7	DNAJA4
133	ECT2
134	SERPINB3
135	MUC4
136	TMEM128	COPG1	ALYREF	MED18	ABCF3	THRAP3	USF1	G3BP2	LSM5	THAP3	NUP50	THAP11	IDH1	CTR9	PPP3R1	KEAP1	TP53RK	CCDC115	TMEM14A	TMEM141	CISD1	CETN3	NSMCE2	E2F8	ACOT4	RAB43	COX7B	PRB3	WDR36	PANX1	MAD2L1BP	ZSWIM3	CATSPER1	CIAPIN1	HOXC5	POLR2K	DEPDC5	ENY2	NBN	CDK9	UBXN1	C5orf24	ZNF776	MTFMT	BBS10	FAU	DERA	NDUFAB1	LRR1
137	ITGA1	ZNF117	TMEM200A	PHACTR2	CALM2	TRAPPC6B	VPS13C	WNT2	CDC42EP3	ABI1	DDX60	RIN2	QPCT	SKIL	RGS1	CAB39	ATP10A	CTSC	EMB	AFF4	NRP2	DYNLT1	DYNLT3	MXRA5	ITGB1	ITGB5	HERC5	LRP1	ANTXR1	ANTXR2	TEAD1	HLA-DQA1
138	SLPI
139	ZBED2
140	IGFBP1
141	NMU
142	GABRP
143	FANCL	ITGB4	SESTD1	SNRNP200	BEAN1	LRP5	TEAD3	SAMD5	SAMD9	KDM2A	NADSYN1	KLK8	KIAA1217	KIAA1211	RNF128	SHISA5	RAB5C	C11orf80	TMBIM1	ENTPD2	DIAPH1	BAIAP2L1	MFSD10	SERINC2	ABTB2	TRADD	HSPG2	ITM2B	ACVR1	ANKRD22	SLC7A7	KLF5	RARG	PTTG1IP	NOX1
144	RSAD2	GNA15	TMEM154	SP100	STEAP1	MMP28	IFI6	TPM4	CXCL3	DTX3L	TNFSF10	SBNO2	PPP1R18	IFI44L	RRAS	ARPC1B	XAF1	IFITM3	IFITM1	MVP	CYB5R3	PLAUR	TNFRSF1B
145	SFTA2
146	LRRC49	BMP2K	C21orf91	HECW2	MMP16	GNB4	NEFH	ADAMTS12	MICA	TMEM167B	CCDC89	KANSL3	ZNF267	RGS4	TCEAL4	IFT80	DIO2	STX7	PDE4DIP	RAB28	TGFBR1	SDCBP	HECTD2	LBR	LRCH2	HGF	CSRP2	DNM3	LTBP1	ARHGAP6	TFEC
147	MUC16
148	GSDMB	KDM1B	SRD5A3	GGA3	SLC17A9	STS	LIF	MAP1S	ZBTB7A	TRNP1	PPP1R13L	TMC5	CDC42EP5	BCL3	TRAK1	ACTN4	EZR	MARK2	KCTD13	SLC6A20	ZNF513	RUSC1	EPHA1
149	COL17A1
150	CP
151	F5
152	APOL1	TMEM158	ZPLD1	FN1	POSTN	GJB5	CTHRC1	SRPX2	TWIST1	LAMA3	BST2	LY6E	RAB31	ANO1	COL3A1
153	ADAMTS6	MMP10	ATXN1	PPFIA2	PPFIA1	PLXDC1	DCBLD1	FGD5	SLC6A6	FMNL3	SPOCK1	CLEC7A	CRTC3	SERPINH1	COL4A2	COL4A1	HLX	GJA1	ATP6V1B2	AHNAK	FRMD6	FAM198B	MICAL1	PCOLCE	NKX3-2	ISM1	PTGFRN	TNFSF13B	LTBP2	VIM	SNX29	GAS7	SH3PXD2B	ARHGAP1	SUMO3	CXCL14	LEF1	PDE1A	RUNX2	RUNX1	PRR16	MYOF
154	KRT6A
155	SFN
156	PKDCC	ELF3
157	IGFL2
158	HK2
159	SGPL1	CKAP4	TPGS1	HARS	CD1A	UTP15	UBL5	GPR19	THADA	UTP6	C3orf38	TMEM107	H2AFZ	MRPL47	SARNP	TBPL1	CLP1	NDUFA12	SMARCE1	LYSMD3	ZNF473	PSMA3	MPV17	SNRPB2	TWF2	MEAF6	TFIP11	PCYT1A	CARD9	USP37	SAR1A	MSL3	CCDC167	PSMA4	PSMA5	INVS	POT1	AHSA1	TTC33	HMGB2	SDSL	TMSB15A	M6PR	CDC27	KCTD6	BRAP	TMSB15B	SCLT1	DNAH5
160	TMPRSS4
161	S100A2
162	TNNC1
163	INPP4B	SP140L	TTC39B	GPR143	SLC35F5	NCOA2	CHRNA1	PKIA	NAPG	NPTN	WDR47	HSD17B11	HDAC9	ATP2C1	RARB	RNF111	C1orf131	PMEPA1	MYL12B	CARD6	RB1	LIMK2	ZNF311	ANXA5	PGM2	VPS35	ESF1	POLB	GPD2	MED4	HIGD1A	CEP41	EFR3A	PPP4R1	BTBD10	EXOC8	FNBP1L	SLC10A7	IKZF2	RRP15	TMEM123	PLK2	SHISA6	STK3	SUSD1	C1GALT1C1	SNX7
164	MAP1B	DONSON	ARL13B	SAMD8	CDYL	RPS20	SHOC2	AUTS2	GLI2	MUS81	CUEDC1	ASAP1	MFGE8	CUX1	CSNK1A1	LMNA	TAOK1	MSL1	ZNFX1	TRRAP	TULP3	SMG9	UBC	PUM1	RCC2	PLEKHH2	DLG4	RAB7A	SPIN1	MICU1	R3HDM2	NR1H2	OSBPL10	MAST2	EXOC5	SLC10A3	ITPRIPL2	CBL	STK38	ATP2A2	MYO1E	DBN1	UBA1	LMLN	CRIP2	PPP2R5E
165	CHST1	NPC1	RBCK1	LETM2	CCL20	FNDC4	IFIH1	TGM2	ICAM1	MX1	ODF3B	SLC16A6	SGPP2	UNC13D	SLC26A9	OAS1	OAS3	OAS2	IFIT3	IFIT2	IFIT1	IRF7	PNPLA3
166	HOXA13
167	CKS1B	AAGAB	DLGAP5	OIP5	CHMP5	GJC1	TP53I3	LRIF1	IFT81	SMPD2	TTC26	FKBP1B	NKAIN4	UNC5C	GAS2L1	SPATA17	TRMT112	KLHL12	SNRPD2	EFCAB11	HMGB3	TRIM7	TRIM6	SPAST	CREB3	TEN1	MPG	ERH	IDI1	OSTM1	HOXA1	PHF23	CHCHD2	ARL3
168	GPRC5A
169	KRT17
170	SLC7A6OS	GPC1	HERC4	ILDR2	KLK6	ANP32E	SYAP1	WARS	ARPC5L	PSMD7	RAB40A	GAB2	CSNK1G3	GTF2F2	CMTM1	KPNA3	PACRGL	REEP3	SPTLC1	RALA	SNX12	OGFOD1	SGCB	GPAT2	NCK1	COL7A1	PTGS2	GPR107	LARP7	CPSF6	BACH1	B3GALNT1	UBE2A	HAUS1	ZNF185	HEXIM1	SESN3	PTAFR	IRAK3	GPR153	MCM3AP	DDX41	FABP5	CX3CL1	ARPC1A	PTGES	ENTHD1	MTDH	C12orf56
171	SERPINB5
172	ITGA2
173	CRISPLD2	CRISPLD1	EGR2	COL6A3	PCDH18	CHSY3	CHSY1	GEM	FIBIN	APBB2	SNX30	MRAS	ZFPM2	DOCK11	ITSN1	SLC16A14	OLFML1	PRKD1	KLF8	LAPTM4A	PABPC4L	LUM	PHYHIP	DKK3	IGFBP7	ITGBL1	DACT1	RUNX1T1	EDIL3	EDNRA	FBXO32	OMD	NAV3	PRKG1	PDGFRA	F2R	ECM2	NAP1L3	ANKRD35	SLC24A3
174	ZC3H12A
175	TSPAN1
176	ALOX5AP	SEMA7A	HLA-C	HLA-B	HLA-F	NRBP1	GALNT10	CAPZB	MLKL	TBXAS1	GPR173	ARL4C	ZFC3H1	RHOG	SHKBP1	PCDH7	ENC1	FLOT1	SSH1	UGCG	SPHK1	ATG16L1	LRRC69	SMURF2	MX2	PARP14	TPM1	SH3RF3	RGL2	PPP1R2	MAP4K4	TGFB1	LITAF	SLC30A7	SPOCD1	MACF1	PML	MSC	CBLB	MEF2A	SLC15A3	NCOR2	OSBPL8	TMEM173	CDKN2B	PDZD2	LAMC1	AKT3	DEGS1
177	SMAGP	PYGB	LGALS3	CYSTM1	PTK6	HIST2H2BE	RAPGEFL1	LGR5	SHH	KLHL23	KCNE3	RAB25	ARRDC1	TJP3	RHPN2	CANT1	MFSD6	SPRR1A	TSPAN3	EFNA4	EFNA1	CBLC	SLC16A4	DDR1	AP1M2	LMO4	LMO7	GJB3	C9orf152	EPS8L1	TRIM31	MLPH	MDK	AP1G2	SHROOM3	TMPRSS3
178	SPRR3
179	TNFRSF11B
180	TAP2	ADCY8	TPI1	SOD2	PGK1	HS3ST3A1	SKP2	ABCA12	CEP72	BLVRB	GSTO1	APOL6	GALNT14	TOMM40L	SMG5	PYGL	BAMBI	CPOX	ALG10	CDCP1	NUP62CL	CSTF2	TXN	GGH	ICAM5	MAGOHB	TMEM223	FAM81B	MASTL	DERL1	MAP2K1	CACYBP	POLRMT	NT5E	AGFG1	SLC44A5	SLC16A1	BRCA1	CCDC34	CRIPT	MDM2	CHI3L1
181	RND1	IL1RAP	BTBD16
182	CST1
183	NRG3	CLDN2
184	GJB2
185	TRIM29
186	SERPINB2
187	ZNF836	LRRC6	PPHLN1	FAM57A	PFKM	HIST1H4E	TMEM62	HOOK3	AP3M2	KCNS3	TIGD1	TMCC1	INSC	ZNF365	SPATS2L	ENDOD1	FUT4	PEX11B	COL22A1	UBR4	PIAS3	ANXA4	NXF2	ZC2HC1A	CTDSPL	KDM5B	NEMF	TAX1BP3	CDC73	PTK2	DDX23	NAPB	DYNC2H1	NUDCD3	STX6	TJP1	CACNB3	RPL39	B3GALT5	TSC22D1	NT5C2	TNFSF13	PLEKHB2	BRK1	PJA1	LRCH1	IER3	FAM177A1	YOD1
188	RAPH1
189	FOXS1	ST5	ZCCHC24	FOXF2	GPBAR1	CYTH3	FCHSD1	CHST14	DOCK1	NT5DC2	RUSC2	ZC3H12B	MAP4	FAM168A	GALNS	HCFC1R1	SYNPO	CSRNP2	RIC8A	KIF3A	PRMT2	PRAF2	RSPH9	MAP3K12	FER	PSAP	PLSCR3	NACAD	APOD	ROBO3	NAP1L1	FZD2	EPDR1	DDAH2	HOXB4
190	TIMP3	TIMP2	NEURL1B	GXYLT2	MMP2	FSTL1	COL5A2	COL5A1	GPNMB	CALD1	EFEMP1	LOXL1	KDELC1	SSPN	SPARC	TCF4	RCN3	NUAK1	ENG	MARVELD1	CCDC80	OLFML2B	CYBRD1	PRDM6	EFS	DPYSL3	ZFHX4	WWC3	THBS3
191	ITGB6
192	CYP1B1	ASPN	COL8A1	HMCN1	DOK5
193	ITGA5	VMP1	PTPN12	TAGLN	SH3KBP1	TMEM165	TAP1	CHMP4B	NBL1	PATL1	FKBP10	UNC5B	ADAM17	ADAM19	CDC37	WDR1	OPTN	HLA-G	RASA3	ACTN1	NOTCH3	NMI	CALU	PFN1	SIPA1	CYTH1	RILPL2	NKIRAS2	NCOA3	TMEM185A	TYMP	CTSA	CTSD	FERMT3	USP14	BASP1	SLC20A1	DOCK5	SCUBE3
194	PLAU	MMP12	KYNU	ARNTL2	PNMA2	CDA
195	SPRR1B
196	SDR16C5	NXF3	LAMB3
197	CXCL5
198	C5orf46	BPIFB1	NOX4	MMP1	MMP13	EPHX4
[truncated: 196 more columns]

## Sheet: S4
Clusters	Go_terms	Targets_within_cluster
1	NA	NA
2	NA	VCAN
3	NA	SLC6A14
4	NA	COL1A2,COL1A1
5	NA	SLC44A4
6	NA	GLRX2,PSMD1
7	NA	PRNP,PLOD2,MMP9,TNFAIP6,NAGK,NCF2,FCGR2B,TLR2
8	NA	PSMB2,ACACA,TYMS,RRM2
9	NA	RALBP1,SCNN1A,EPHA2
10	NA	KCNN4
11	NA	NA
12	NA	HDAC2,ATIC,GGPS1,GABRD,NNMT
13	NA	PSMB9,PSMB8
14	NA	NA
15	NA	GLO1,ALKBH2
16	NA	NA
17	NA	NA
18	NA	FGG
19	NA	NA
20	NA	NA
21	NA	OXCT1,PTGER2
22	NA	NA
23	POSITIVE_REGULATION_OF_MOLECULAR_FUNCTION,REGULATION_OF_TRANSCRIPTION_FROM_RNA_POLYMERASE_II_PROMOTER,CELL_DEVELOPMENT,POSITIVE_REGULATION_OF_CATALYTIC_ACTIVITY,REGULATION_OF_IMMUNE_SYSTEM_PROCESS,MOVEMENT_OF_CELL_OR_SUBCELLULAR_COMPONENT,IMMUNE_SYSTEM_PROCESS,CELLULAR_RESPONSE_TO_ORGANIC_SUBSTANCE,REGULATION_OF_MULTICELLULAR_ORGANISMAL_DEVELOPMENT,POSITIVE_REGULATION_OF_CELL_COMMUNICATION,NEGATI…	MAT2B,PTPRE,IL1R1,VDR,F3,KCND2,GPX1,GPX8
24	NA	NA
25	NA	NA
26	NA	NA
27	NA	CXCR4,LAYN,MR1
28	NA	NA
29	RNA_PROCESSING,ESTABLISHMENT_OF_LOCALIZATION_IN_CELL	COMT,VARS,CAD,FDPS,ABCC3,PRKCI
30	NA	NA
31	NA	NA
32	NA	S100P
33	NA	CBR3,ANXA1,ALDH1A3,FGF1,PTGS1
34	CELL_CYCLE,INTRACELLULAR_SIGNAL_TRANSDUCTION,IMMUNE_SYSTEM_PROCESS,CELLULAR_RESPONSE_TO_STRESS,NEUROGENESIS,RESPONSE_TO_EXTERNAL_STIMULUS,POSITIVE_REGULATION_OF_RESPONSE_TO_STIMULUS,PHOSPHATE_CONTAINING_COMPOUND_METABOLIC_PROCESS	SLC7A5,SMS,TFRC,REN,CASP3,GRB2
35	NA	NA
36	NA	NA
37	NA	SLCO1B3
38	NA	NA
39	NA	NA
40	PROTEIN_COMPLEX_SUBUNIT_ORGANIZATION	PLOD3,SLC25A29,SLC44A2,HSP90AA1,SLC16A5,SLC6A8,PARP3
41	NA	PSMB5,PSMB1
42	NA	FCER1G,ITGB2
43	NA	AHR,PLAT,KCNK6,LDLR,ANXA2
44	NA	NA
45	NA	NA
46	NA	NA
47	CELL_CYCLE_PROCESS,CELL_CYCLE	PRKDC,TCN1
48	NA	NA
49	NA	NA
50	NA	S100A4,ABCG1,PLA2G4A,CYBA,GSTP1,MMP14,TLR8
51	NA	NA
52	NA	NA
53	NA	PROCR
54	NA	IGF2R,NAT1,HNMT,PROS1
55	NA	NA
56	NA	TUBB
57	CELLULAR_RESPONSE_TO_STRESS,CELL_CYCLE,CELL_CYCLE_PROCESS	SLC5A6,P2RY2,SLC25A13,DGUOK
58	NA	CACNA2D1,NPR2,NISCH
59	NA	CRABP2,SPTLC2,EGLN3,RAC1,BCR,PRKAA1,NT5C
60	NA	HSD17B1
61	NA	NA
62	NA	NA
63	NA	RRM2B,ATF2,PPIH,HMGCR,UMPS,IMPA1
64	NA	NA
65	NA	DPYD
66	NA	NA
67	SINGLE_ORGANISM_CELLULAR_LOCALIZATION,INTERSPECIES_INTERACTION_BETWEEN_ORGANISMS,ESTABLISHMENT_OF_LOCALIZATION_IN_CELL,MITOTIC_CELL_CYCLE,REGULATION_OF_CELLULAR_RESPONSE_TO_STRESS,CELL_DEATH,CHROMOSOME_ORGANIZATION,CELLULAR_MACROMOLECULE_LOCALIZATION,CELL_CYCLE,CARBOHYDRATE_DERIVATIVE_METABOLIC_PROCESS,CELLULAR_CATABOLIC_PROCESS,CELL_CYCLE_PROCESS,RNA_PROCESSING,REPRODUCTION,MEMBRANE_ORGANIZATION…	MSRB2,ABCC1,CDK2,HAPLN3,PRKCA,YARS2,GSS,POR,PPP2CA,PGRMC1,TOP1,CYP51A1,VDAC1,CHUK,SLC1A1,GPX4
68	NA	NQO1,GPX2
69	NA	KCNK1,MGST3
70	NA	NA
71	CELLULAR_RESPONSE_TO_ORGANIC_SUBSTANCE,EPITHELIUM_DEVELOPMENT,IMMUNE_SYSTEM_PROCESS,REGULATION_OF_TRANSPORT,CELL_DEVELOPMENT,TISSUE_DEVELOPMENT,INTRACELLULAR_SIGNAL_TRANSDUCTION,POSITIVE_REGULATION_OF_RESPONSE_TO_STIMULUS,REGULATION_OF_CELLULAR_LOCALIZATION,MOVEMENT_OF_CELL_OR_SUBCELLULAR_COMPONENT,POSITIVE_REGULATION_OF_CELL_COMMUNICATION,REGULATION_OF_MULTICELLULAR_ORGANISMAL_DEVELOPMENT,REGULA…	SV2A,CA13,OXTR,TNFSF11,PPARG,ST14,ERBB2,B4GALT4,TSPO,SLC12A2,ITPR3,IL1RN,IFNGR2,SLC2A1,CEACAM1
72	IMMUNE_SYSTEM_PROCESS,POSITIVE_REGULATION_OF_RESPONSE_TO_STIMULUS,POSITIVE_REGULATION_OF_CELL_COMMUNICATION,REGULATION_OF_RESPONSE_TO_STRESS,POSITIVE_REGULATION_OF_BIOSYNTHETIC_PROCESS,REGULATION_OF_IMMUNE_SYSTEM_PROCESS,REGULATION_OF_INTRACELLULAR_SIGNAL_TRANSDUCTION,NEGATIVE_REGULATION_OF_GENE_EXPRESSION,POSITIVE_REGULATION_OF_PROTEIN_METABOLIC_PROCESS,POSITIVE_REGULATION_OF_INTRACELLULAR_SIGNA…	DNMT1,PLOD1,ASPH,TUBB3,SLC16A3,TUBB4B,PLIN3
73	NA	NA
74	NA	NA
75	NA	NA
76	NA	NA
77	NA	EBP
78	NA	NA
79	NA	SRD5A1,PDE11A,HSD11B1,SDS,CYP27A1,SLC47A1,F12,TFPI
80	NA	CYP24A1
81	NA	NA
82	NA	MMP11
83	NA	NA
84	NA	MMP7
85	NA	NA
86	NA	GANC
87	NA	NA
88	NA	PPIA,FTH1
89	NA	APOE,ASL,TRPM8,TDO2,ASS1,P4HA1
90	NA	IGFBP3,NPR3
91	NA	NA
92	CELL_CYCLE_PROCESS,MITOTIC_CELL_CYCLE,CHROMOSOME_ORGANIZATION,CELL_CYCLE,SINGLE_ORGANISM_BIOSYNTHETIC_PROCESS,PHOSPHATE_CONTAINING_COMPOUND_METABOLIC_PROCESS,SMALL_MOLECULE_METABOLIC_PROCESS,ORGANONITROGEN_COMPOUND_BIOSYNTHETIC_PROCESS,ORGANONITROGEN_COMPOUND_METABOLIC_PROCESS	MAPK11,GMPS,FRK,TXNRD1,IARS2,ACSL3,DHFR,AK4,DARS2
93	CELLULAR_RESPONSE_TO_ORGANIC_SUBSTANCE,PROTEIN_LOCALIZATION,ESTABLISHMENT_OF_LOCALIZATION_IN_CELL	GSK3B,ABCC5,SLC25A12
94	NA	NA
95	NA	NA
96	NA	PTGR2,SEC14L2,SOD1,DARS,MTOR,PAICS
97	NA	NA
98	NA	NA
99	NA	NA
100	NA	NA
101	NA	NA
102	NA	CD86,EGLN2,C1S,C1R,CACNA1C,DDR2
103	NA	NA
104	NA	ITGAV,HPGDS,TUBA1A,CA5B,PPIC
105	NA	NA
106	CELL_CYCLE_PROCESS,CELL_CYCLE,CHROMOSOME_ORGANIZATION,MITOTIC_CELL_CYCLE,PROTEIN_COMPLEX_SUBUNIT_ORGANIZATION,SISTER_CHROMATID_SEGREGATION,CHROMOSOME_SEGREGATION,NUCLEAR_CHROMOSOME_SEGREGATION,CELL_DIVISION,ORGANELLE_FISSION,MITOTIC_NUCLEAR_DIVISION,MACROMOLECULAR_COMPLEX_ASSEMBLY	TK1,HMMR,PRDX5,POLE2,UPP1
107	NA	SLC25A32,SYTL4,FGF2,GRIN2A,KCND1,KCNMB4,HIF1A
108	NA	SUCNR1,GABRE,SQLE,FABP6
109	NA	PSMD2,POLE4,AKR1B1,NAE1,PDE10A
110	NA	NA
111	NA	NA
112	NA	NA
113	NA	NA
114	NA	PREP,CSF2RA,CYBB,RARRES1,SLC44A1,FTL,ABCC10
115	NA	PTGIS,KCNK2
116	CELL_CYCLE	RDH11,NME1
117	NA	LYZ,CD55,APAF1,HDAC1,KRT8
118	NA	TOP2A,SLCO4A1,ADORA2B
119	NA	NA
120	NA	PPARD,SAT1
121	NA	NA
122	NA	NA
123	NA	NA
124	NA	NA
125	NA	NA
126	NA	NA
127	POSITIVE_REGULATION_OF_RESPONSE_TO_STIMULUS	MMP8,PTPN1
128	NA	NA
129	NA	CYP26A1
130	NA	PPIG,SLC12A7,TARS2,KRT7,ALAS1,MET
131	NA	NA
132	NA	ADSS,VKORC1L1
133	NA	NA
134	NA	NA
135	NA	NA
136	NA	KEAP1,COX7B,PANX1,MTFMT
137	NA	ITGB1,LRP1
138	NA	NA
139	NA	NA
140	NA	NA
141	NA	NA
142	NA	GABRP
143	NA	NADSYN1,HSPG2,ACVR1,RARG
144	NA	MMP28,CYB5R3,PLAUR,TNFRSF1B
145	NA	NA
146	NA	MMP16
147	NA	NA
148	NA	SRD5A3,STS
149	NA	NA
150	NA	CP
151	NA	F5
152	NA	FN1,ANO1,COL3A1
153	NA	MMP10,GJA1,ATP6V1B2,TNFSF13B,PDE1A
154	NA	NA
155	NA	NA
156	NA	NA
157	NA	NA
158	NA	NA
159	NA	HARS,CD1A,PCYT1A,M6PR
160	NA	NA
161	NA	S100A2
162	NA	TNNC1
163	NA	CHRNA1,HDAC9,ATP2C1,RARB,RB1,POLB
164	NA	DLG4
165	NA	TGM2,ICAM1,SLC16A6
166	NA	NA
167	NA	NA
168	NA	GPRC5A
169	NA	NA
170	TRANSCRIPTION_FROM_RNA_POLYMERASE_II_PROMOTER,MRNA_METABOLIC_PROCESS,ESTABLISHMENT_OF_PROTEIN_LOCALIZATION,CELLULAR_RESPONSE_TO_ORGANIC_SUBSTANCE,PHOSPHORYLATION,CELL_DIVISION,PROTEIN_LOCALIZATION,MITOTIC_CELL_CYCLE,REGULATION_OF_ANATOMICAL_STRUCTURE_SIZE,CELL_CYCLE_PROCESS,RESPONSE_TO_CYTOKINE,RESPONSE_TO_ENDOGENOUS_STIMULUS,IMMUNE_SYSTEM_PROCESS,PROTEIN_COMPLEX_BIOGENESIS,CYTOSKELETON_ORGANIZAT…	WARS,SPTLC1,OGFOD1,PTGS2,SLCO3A1,HRH1,CDK6,TLR7,C3,TUBA4A,ALOX5,CCND1,IFNGR1,ACSL4,ELOVL4,TNNC2,HPSE,PDE4D
171	NA	NA
172	NA	NA
173	NA	IGFBP7,EDNRA,PDGFRA,F2R
174	NA	NA
175	NA	NA
176	ESTABLISHMENT_OF_PROTEIN_LOCALIZATION,PROTEIN_LOCALIZATION,POSITIVE_REGULATION_OF_CELLULAR_COMPONENT_ORGANIZATION,CELLULAR_RESPONSE_TO_ORGANIC_SUBSTANCE,REGULATION_OF_CELL_DIFFERENTIATION,REGULATION_OF_MULTICELLULAR_ORGANISMAL_DEVELOPMENT,POSITIVE_REGULATION_OF_RESPONSE_TO_STIMULUS	TBXAS1,UGCG,TGFB1,IFNAR2,IKBKB
177	NA	PTK6,SLC16A4,DDR1
178	NA	NA
179	NA	NA
180	CARBOHYDRATE_CATABOLIC_PROCESS	PGK1,BLVRB,GSTO1,PYGL,GGH,MAP2K1,NT5E,SLC16A1
181	NA	NA
182	NA	NA
183	NA	NA
184	NA	NA
185	NA	NA
186	NA	SERPINB2
187	ESTABLISHMENT_OF_LOCALIZATION_IN_CELL	CACNB3,NT5C2
188	NA	NA
189	NA	MAP4,DDAH2
190	NA	MMP2
191	NA	NA
192	NA	CYP1B1
193	NA	TAP1,TYMP,CTSD
194	NA	PLAU,MMP12,KYNU,CDA
195	NA	NA
196	NA	NA
197	NA	NA
198	NA	MMP1,MMP13
